# Supplementary material for: Bacterial Infections, Trends, and Resistance Patterns in the Time of the COVID-19 Pandemic in Romania—A Systematic Review
Source: Antibiotics (Basel). 2024 Dec 14;13(12):1219. doi: 10.3390/antibiotics13121219 (PMC11726834; doi:10.3390/antibiotics13121219)
Supplement: Supplementary file 1 [file antibiotics-13-01219-s001.zip]

Archive with 1 entries (1 files):
- antibiotics-3302971-supplementary.pdf
